# Supplementary material for: The evolutionary pattern of mutations in glioblastoma reveals therapy-mediated selection
Source: Oncotarget. 2017 Dec 15;9(8):7844–58. doi: 10.18632/oncotarget.23541 (PMC5814263; doi:10.18632/oncotarget.23541)
Supplement: Supplementary file 2 [file oncotarget-09-7844-s002.xlsx]

## Sheet: Supplementary Table S1
Supplementary Table S1: Summary of the types of variants detected in patient samples
			SNVs					MNVs	INDELs						Total number of variants
			Exonic		Splice site	Non-coding	Total number of SNVs		Exonic			Splice site	Non-coding	Total number of INDELs
Patient	Sample	Sample ID	synonymous	non-synonymous					Frameshift	non-frameshift	nonsense
1	D	021GL001	28	28	0	29	85	3	7	1	0	0	10	18	106
	R	033GL002	29	27	0	24	80	1	0	1	0	0	8	9	90
2	D	022GL003	22	23	0	41	86	5	13	0	0	1	18	32	123
	R	034GL004	24	21	0	39	84	2	7	1	0	1	8	17	103
3	D	023GL005	26	30	0	49	105	3	10	1	0	1	14	26	134
	R	035GL006	24	26	0	36	86	0	3	2	0	0	11	16	102
4	D	017GL007	23	40	0	50	113	3	9	4	0	0	10	23	139
	R	036GL008	24	43	0	28	95	3	5	3	0	0	12	20	118
7	D	025GL012	32	24	0	46	102	3	11	1	0	2	16	30	135
	R	038GL013	27	18	0	30	75	0	2	1	0	1	8	12	87
8	D	019GL014	19	23	0	26	68	2	14	1	0	0	13	28	98
	R	039GL015	23	19	0	22	64	6	5	0	0	0	12	17	87
9	D	020GL016	21	25	0	35	81	0	7	2	0	0	10	19	100
	R	040GL017	19	17	0	31	67	2	2	1	0	0	10	13	82
10	D	026GL018	15	23	1	34	73	0	12	0	0	1	8	21	94
	R	041GL019	20	25	0	36	81	1	2	2	0	0	6	10	92
11	D	027GL020	21	30	1	41	93	2	10	1	0	0	15	26	121
	R	042GL021	26	29	0	28	83	1	3	1	0	0	10	14	98
12	D	028GL022	22	29	1	37	89	1	7	1	0	1	10	19	109
	R	043GL023	26	32	0	39	97	2	2	0	0	0	10	12	111
14	D	029GL025	18	19	1	32	70	2	14	1	0	0	7	22	94
	R	044GL026	20	22	0	29	71	0	3	2	0	0	7	12	83
15	D	030GL027	28	39	0	37	104	0	15	2	0	1	11	29	133
	R	045GL028	28	37	0	38	103	5	5	1	0	1	21	28	136
16	D	031GL029	19	31	0	32	82	1	9	2	0	0	9	20	103
	R	046GL030	26	45	0	39	110	3	12	1	0	0	15	28	141
18	D	024GL033	24	27	0	52	103	3	9	3	0	1	21	34	140
	R	047GL034	17	22	0	36	75	5	6	0	0	0	12	18	98
19	D	012GL035	23	36	0	55	114	2	18	1	0	0	17	36	152
	R	048GL036	24	36	0	51	111	5	5	2	0	0	14	21	137
20	D	013GL037	19	30	1	32	82	4	12	1	1	0	13	27	113
	R	005GL038	16	25	0	22	63	3	7	1	0	0	9	17	83
21	D	014GL039	22	33	0	54	109	3	9	0	0	0	19	28	140
	R	006GL040	50	82	3	65	200	3	7	0	0	0	19	26	229
22	D	015GL041	26	22	0	43	91	6	19	0	0	1	10	30	127
	R	007GL042	18	19	0	34	71	0	6	1	0	1	12	20	91
26	D	016GL049	21	24	0	41	86	3	13	1	0	0	12	26	115
	R	009GL050	21	20	0	30	71	4	9	1	0	0	16	26	101
28	D	018GL053	17	40	1	48	106	3	11	0	0	0	10	21	130
	R	010GL054	21	36	0	45	102	3	0	2	0	0	17	19	124
29	D	019GL055	22	25	1	41	89	0	12	1	0	0	10	23	112
	R	014GL056	24	27	0	55	106	2	2	3	0	0	15	20	128
D Diagnosis sample
R First Recurrent sample
