# Supplementary material for: The evolutionary pattern of mutations in glioblastoma reveals therapy-mediated selection
Source: Oncotarget. 2017 Dec 15;9(8):7844–58. doi: 10.18632/oncotarget.23541 (PMC5814263; doi:10.18632/oncotarget.23541)
Supplement: Supplementary file 4 [file oncotarget-09-7844-s004.xlsx]

## Sheet: Supplementary Table S4
Supplementary Table S4: Tumor purity estimates and assessment of neutral evolution model fit
Cohort	CaseID	Timepoint	LUMP	ABSOLUTE Purity	R2 model fit values (based on unadjusted VAF)	R2 model fit vlaues (based on purity-adjusted VAF)
1_RMH	Patient 1	Diagnosis	0.617195	NA	0.9641	0.9559
1_RMH	Patient 1	Recurrence	0.402413	NA	0.9714	NA
1_RMH	Patient 10	Diagnosis	0.732127	NA	0.9511	0.9414
1_RMH	Patient 10	Recurrence	0.58733	NA	0.9131	0.9195
1_RMH	Patient 11	Diagnosis	0.565309	NA	0.9638	0.9715
1_RMH	Patient 11	Recurrence	0.563499	NA	0.8597	0.9025
1_RMH	Patient 14	Recurrence	0.37	NA	NA	NA
1_RMH	Patient 14	Diagnosis	0.419306	NA	0.92	NA
1_RMH	Patient 15	Diagnosis	0.38	NA	NA	NA
1_RMH	Patient 15	Recurrence	0.759578	NA	0.9029	0.86
1_RMH	Patient 16	Diagnosis	0.613876	NA	0.919	0.8901
1_RMH	Patient 16	Recurrence	0.644344	NA	0.7733	0.978
1_RMH	Patient 18	Diagnosis	0.23	NA	NA	NA
1_RMH	Patient 18	Recurrence	0.35	NA	NA	NA
1_RMH	Patient 19	Diagnosis	0.68537	NA	0.9332	0.924
1_RMH	Patient 19	Recurrence	0.730618	NA	0.9005	0.9193
1_RMH	Patient 2	Diagnosis	0.513725	NA	0.9745	NA
1_RMH	Patient 2	Recurrence	0.791252	NA	0.933	0.933
1_RMH	Patient 20	Diagnosis	0.509804	NA	0.9561	NA
1_RMH	Patient 20	Recurrence	0.595777	NA	0.8611	0.9485
1_RMH	Patient 21	Diagnosis	0.738462	NA	0.985	0.9783
1_RMH	Patient 21	Recurrence	0.768326	NA	0.8742	0.9077
1_RMH	Patient 22	Diagnosis	0.819608	NA	0.9742	0.9694
1_RMH	Patient 22	Recurrence	0.783107	NA	0.9194	0.8659
1_RMH	Patient 26	Diagnosis	0.558673	NA	0.8899	0.9584
1_RMH	Patient 26	Recurrence	0.501357	NA	0.9617	NA
1_RMH	Patient 28	Diagnosis	0.447662	NA	0.9774	NA
1_RMH	Patient 28	Recurrence	0.536048	NA	0.9901	NA
1_RMH	Patient 29	Diagnosis	0.5819	NA	0.984	0.9651
1_RMH	Patient 29	Recurrence	0.555958	NA	0.9623	0.9312
1_RMH	Patient 3	Diagnosis	0.597285	NA	0.9813	0.9653
1_RMH	Patient 3	Recurrence	0.744796	NA	0.9053	0.7692
1_RMH	Patient 4	Diagnosis	0.623529	NA	0.9703	0.9492
1_RMH	Patient 4	Recurrence	0.671192	NA	0.979	0.9739
1_RMH	Patient 7	Diagnosis	0.25	NA	NA	NA
1_RMH	Patient 7	Recurrence	0.68356	NA	0.932	0.9202
1_RMH	Patient 8	Diagnosis	0.73635	NA	0.9484	0.9484
1_RMH	Patient 8	Recurrence	0.528808	NA	0.9852	NA
1_RMH	Patient 9	Diagnosis	0.7819	NA	0.9026	0.9026
1_RMH	Patient 9	Recurrence	0.672398	NA	0.719	0.719
2_TCGA	TCGA-02-0033	Diagnosis	NA	0.43	0.7795	NA
2_TCGA	TCGA-02-0047	Diagnosis	NA	0.7	0.9555	0.9175
2_TCGA	TCGA-02-2466	Diagnosis	NA	0.96	0.9589	0.9636
2_TCGA	TCGA-02-2470	Diagnosis	NA	0.53	0.7961	NA
2_TCGA	TCGA-06-0124	Diagnosis	NA	0.61	0.8542	0.9619
2_TCGA	TCGA-06-0125	Recurrence	NA	NA	0.77	NA
2_TCGA	TCGA-06-0128	Diagnosis	NA	0.79	0.9824	0.9765
2_TCGA	TCGA-06-0129	Diagnosis	NA	0.92	0.9759	NA
2_TCGA	TCGA-06-0140	Diagnosis	NA	0.58	0.9089	NA
2_TCGA	TCGA-06-0152	Diagnosis	NA	0.65	0.8894	NA
2_TCGA	TCGA-06-0158	Diagnosis	NA	0.79	0.962	NA
2_TCGA	TCGA-06-0166	Diagnosis	NA	0.62	0.913	0.9609
2_TCGA	TCGA-06-0169	Diagnosis	NA	0.55	0.7777	NA
2_TCGA	TCGA-06-0171	Recurrence	NA	NA	0.9554	NA
2_TCGA	TCGA-06-0174	Diagnosis	NA	0.94	0.9178	NA
2_TCGA	TCGA-06-0184	Diagnosis	NA	0.61	0.7433	NA
2_TCGA	TCGA-06-0187	Diagnosis	NA	0.87	0.9836	0.9805
2_TCGA	TCGA-06-0188	Diagnosis	NA	0.82	0.9315	NA
2_TCGA	TCGA-06-0190	Diagnosis	NA	0.57	0.835	NA
2_TCGA	TCGA-06-0190	Recurrence	NA	NA	0.9716	NA
2_TCGA	TCGA-06-0192	Diagnosis	NA	0.6	0.8142	0.9521
2_TCGA	TCGA-06-0209	Diagnosis	NA	1	0.8714	0.8714
2_TCGA	TCGA-06-0210	Diagnosis	NA	0.46	0.8907	NA
2_TCGA	TCGA-06-0210	Recurrence	NA	NA	0.8125	NA
2_TCGA	TCGA-06-0211	Recurrence	NA	NA	0.8341	NA
2_TCGA	TCGA-06-0213	Diagnosis	NA	0.64	0.6846	NA
2_TCGA	TCGA-06-0214	Diagnosis	NA	0.66	0.9177	0.9664
2_TCGA	TCGA-06-0644	Diagnosis	NA	0.62	0.9204	NA
2_TCGA	TCGA-06-0645	Diagnosis	NA	0.64	0.9549	NA
2_TCGA	TCGA-06-0649	Diagnosis	NA	0.62	0.9865	0.9962
2_TCGA	TCGA-06-0743	Diagnosis	NA	0.85	0.9	0.9321
2_TCGA	TCGA-06-0875	Diagnosis	NA	0.74	0.8331	0.9344
2_TCGA	TCGA-06-0939	Diagnosis	NA	0.63	0.9337	NA
2_TCGA	TCGA-06-1084	Diagnosis	NA	0.48	0.9908	NA
2_TCGA	TCGA-06-1087	Diagnosis	NA	0.97	0.9915	0.9921
2_TCGA	TCGA-06-1800	Diagnosis	NA	0.78	0.9738	0.9828
2_TCGA	TCGA-06-1801	Diagnosis	NA	0.75	0.9978	0.9884
2_TCGA	TCGA-06-1802	Diagnosis	NA	0.71	0.9681	0.9519
2_TCGA	TCGA-06-1804	Diagnosis	NA	0.82	0.833	NA
2_TCGA	TCGA-06-1805	Diagnosis	NA	0.72	0.9943	0.9921
2_TCGA	TCGA-06-2557	Diagnosis	NA	0.72	0.855	NA
2_TCGA	TCGA-06-2566	Diagnosis	NA	0.71	0.9982	0.9963
2_TCGA	TCGA-06-5416	Diagnosis	NA	0.79	0.822	0.7388
2_TCGA	TCGA-06-5856	Diagnosis	NA	0.9	0.9231	0.9603
2_TCGA	TCGA-06-6389	Diagnosis	NA	0.41	0.9651	NA
2_TCGA	TCGA-06-6390	Diagnosis	NA	0.45	0.9623	NA
2_TCGA	TCGA-06-6694	Diagnosis	NA	0.72	0.8751	NA
2_TCGA	TCGA-06-6697	Diagnosis	NA	0.47	0.7097	NA
2_TCGA	TCGA-06-6700	Diagnosis	NA	0.52	0.7327	NA
2_TCGA	TCGA-06-6701	Diagnosis	NA	0.77	0.9143	NA
2_TCGA	TCGA-12-0656	Diagnosis	NA	0.68	0.9512	0.9714
2_TCGA	TCGA-12-0657	Diagnosis	NA	0.86	0.9889	0.991
2_TCGA	TCGA-12-0670	Diagnosis	NA	0.89	0.9152	0.9537
2_TCGA	TCGA-12-0691	Diagnosis	NA	0.82	0.9295	0.9245
2_TCGA	TCGA-12-0692	Diagnosis	NA	0.88	0.9803	0.9872
2_TCGA	TCGA-12-0707	Diagnosis	NA	0.81	0.9848	0.9859
2_TCGA	TCGA-12-0772	Diagnosis	NA	0.61	0.9993	0.9959
2_TCGA	TCGA-12-0773	Diagnosis	NA	0.85	0.9539	0.9738
2_TCGA	TCGA-12-0775	Diagnosis	NA	0.44	0.9985	NA
2_TCGA	TCGA-12-0778	Diagnosis	NA	0.64	0.9992	0.9992
2_TCGA	TCGA-12-0818	Diagnosis	NA	0.91	0.9934	0.993
2_TCGA	TCGA-12-0819	Diagnosis	NA	0.49	0.9839	NA
2_TCGA	TCGA-12-0820	Diagnosis	NA	0.88	0.9698	0.9683
2_TCGA	TCGA-12-0822	Diagnosis	NA	0.49	0.9758	NA
2_TCGA	TCGA-12-0826	Diagnosis	NA	0.5	0.989	NA
2_TCGA	TCGA-12-0827	Diagnosis	NA	0.59	0.9901	0.9951
2_TCGA	TCGA-12-0828	Diagnosis	NA	0.78	0.9973	0.997
2_TCGA	TCGA-12-0829	Diagnosis	NA	0.41	0.9918	NA
2_TCGA	TCGA-12-1088	Diagnosis	NA	0.69	0.9888	0.9934
2_TCGA	TCGA-12-1089	Diagnosis	NA	0.76	0.9945	0.998
2_TCGA	TCGA-12-1092	Diagnosis	NA	0.49	0.8839	NA
2_TCGA	TCGA-12-1093	Diagnosis	NA	0.4	0.9934	NA
2_TCGA	TCGA-12-1598	Diagnosis	NA	0.91	0.9033	0.9098
2_TCGA	TCGA-12-3644	Diagnosis	NA	0.84	0.9906	0.9892
2_TCGA	TCGA-12-3646	Diagnosis	NA	0.96	0.9562	0.9505
2_TCGA	TCGA-12-3651	Diagnosis	NA	0.67	0.9916	0.9942
2_TCGA	TCGA-12-5295	Diagnosis	NA	0.74	0.7547	NA
2_TCGA	TCGA-14-0736	Diagnosis	NA	0.57	0.9657	0.668
2_TCGA	TCGA-14-0736	Recurrence	NA	NA	0.8739	NA
2_TCGA	TCGA-14-0789	Diagnosis	NA	0.56	0.8636	NA
2_TCGA	TCGA-14-0812	Diagnosis	NA	0.67	0.9741	0.9942
2_TCGA	TCGA-14-0813	Diagnosis	NA	0.78	0.8915	NA
2_TCGA	TCGA-14-0865	Diagnosis	NA	0.95	0.9844	0.9834
2_TCGA	TCGA-14-0866	Diagnosis	NA	0.76	0.9989	0.998
2_TCGA	TCGA-14-0867	Diagnosis	NA	0.64	0.9882	0.9929
2_TCGA	TCGA-14-0871	Diagnosis	NA	0.93	0.9432	0.9544
2_TCGA	TCGA-14-1037	Diagnosis	NA	0.51	0.912	NA
2_TCGA	TCGA-14-1043	Diagnosis	NA	0.55	0.7311	NA
2_TCGA	TCGA-14-1396	Diagnosis	NA	0.76	0.9987	0.9979
2_TCGA	TCGA-14-1450	Diagnosis	NA	0.68	0.9174	0.9533
2_TCGA	TCGA-14-1451	Diagnosis	NA	0.78	0.913	0.9258
2_TCGA	TCGA-14-1453	Diagnosis	NA	0.95	0.9563	0.9651
2_TCGA	TCGA-14-1455	Diagnosis	NA	0.89	0.9535	NA
2_TCGA	TCGA-14-1794	Diagnosis	NA	0.52	0.997	NA
2_TCGA	TCGA-14-1795	Diagnosis	NA	0.69	0.9966	0.9981
2_TCGA	TCGA-14-1823	Diagnosis	NA	0.64	0.8727	0.9345
2_TCGA	TCGA-14-1827	Diagnosis	NA	0.78	0.9749	0.9894
2_TCGA	TCGA-14-1829	Diagnosis	NA	0.7	0.7506	NA
2_TCGA	TCGA-14-2554	Diagnosis	NA	0.81	0.7852	NA
2_TCGA	TCGA-14-3477	Diagnosis	NA	0.92	0.9739	0.9271
2_TCGA	TCGA-15-1446	Diagnosis	NA	0.69	0.9966	0.9981
2_TCGA	TCGA-16-0846	Diagnosis	NA	0.64	0.8588	NA
2_TCGA	TCGA-16-0848	Diagnosis	NA	0.78	0.9834	0.9744
2_TCGA	TCGA-16-0849	Diagnosis	NA	0.86	0.9749	0.9794
2_TCGA	TCGA-16-0850	Diagnosis	NA	1	0.8602	0.8602
2_TCGA	TCGA-16-1045	Diagnosis	NA	0.49	0.968	NA
2_TCGA	TCGA-16-1048	Diagnosis	NA	0.67	0.8468	NA
2_TCGA	TCGA-16-1460	Diagnosis	NA	0.74	0.998	0.9985
2_TCGA	TCGA-19-0957	Diagnosis	NA	0.74	0.9971	0.9973
2_TCGA	TCGA-19-0957	Recurrence	NA	NA	0.9598	NA
2_TCGA	TCGA-19-1386	Diagnosis	NA	0.89	0.998	0.9979
2_TCGA	TCGA-19-1387	Diagnosis	NA	0.82	0.993	0.9802
2_TCGA	TCGA-19-1388	Diagnosis	NA	0.65	0.9957	0.9957
2_TCGA	TCGA-19-1390	Diagnosis	NA	0.79	0.8383	NA
2_TCGA	TCGA-19-1786	Diagnosis	NA	0.87	0.9464	0.9659
2_TCGA	TCGA-19-1787	Diagnosis	NA	0.86	0.9931	0.971
2_TCGA	TCGA-19-1791	Diagnosis	NA	0.96	0.9936	0.9941
2_TCGA	TCGA-19-2620	Diagnosis	NA	0.68	0.9197	NA
2_TCGA	TCGA-19-2621	Diagnosis	NA	0.92	0.9971	0.9972
2_TCGA	TCGA-19-2623	Diagnosis	NA	0.73	0.9405	0.8803
2_TCGA	TCGA-19-2625	Diagnosis	NA	0.65	0.8606	NA
2_TCGA	TCGA-19-2629	Diagnosis	NA	0.59	0.9478	0.8567
2_TCGA	TCGA-19-4065	Diagnosis	NA	0.48	0.9187	NA
2_TCGA	TCGA-19-4065	Recurrence	NA	NA	0.9282	NA
2_TCGA	TCGA-19-5953	Diagnosis	NA	0.54	0.7136	NA
2_TCGA	TCGA-19-5956	Diagnosis	NA	0.89	0.9389	0.9544
2_TCGA	TCGA-26-1439	Diagnosis	NA	0.62	0.8974	NA
2_TCGA	TCGA-26-1442	Diagnosis	NA	0.79	0.9644	0.9469
2_TCGA	TCGA-26-1799	Diagnosis	NA	0.84	0.9849	0.9886
2_TCGA	TCGA-26-5133	Diagnosis	NA	0.88	0.9785	0.9872
2_TCGA	TCGA-26-6173	Diagnosis	NA	0.56	0.9217	NA
2_TCGA	TCGA-26-6174	Diagnosis	NA	0.5	0.8864	NA
2_TCGA	TCGA-27-1830	Diagnosis	NA	0.64	0.9183	NA
2_TCGA	TCGA-27-1832	Diagnosis	NA	0.57	0.9515	NA
2_TCGA	TCGA-27-1834	Diagnosis	NA	0.76	0.974	0.9594
2_TCGA	TCGA-27-1838	Diagnosis	NA	0.72	0.9345	0.9807
2_TCGA	TCGA-27-2518	Diagnosis	NA	0.66	0.9454	0.9508
2_TCGA	TCGA-27-2521	Diagnosis	NA	0.91	0.9653	0.9573
2_TCGA	TCGA-28-1746	Diagnosis	NA	0.89	0.9667	0.9556
2_TCGA	TCGA-28-1750	Diagnosis	NA	0.7	0.9949	0.9921
2_TCGA	TCGA-28-1752	Diagnosis	NA	0.53	0.9935	NA
2_TCGA	TCGA-28-1755	Diagnosis	NA	0.89	0.9756	0.9821
2_TCGA	TCGA-28-1757	Diagnosis	NA	0.74	0.9974	0.998
2_TCGA	TCGA-28-2502	Diagnosis	NA	0.51	0.7921	NA
2_TCGA	TCGA-28-2506	Diagnosis	NA	0.5	0.9943	NA
2_TCGA	TCGA-28-5211	Diagnosis	NA	0.47	0.958	NA
2_TCGA	TCGA-28-5213	Diagnosis	NA	0.49	0.8731	NA
2_TCGA	TCGA-28-5214	Diagnosis	NA	0.76	0.9803	NA
2_TCGA	TCGA-32-1970	Diagnosis	NA	0.87	0.764	NA
2_TCGA	TCGA-32-1976	Diagnosis	NA	0.85	0.9627	0.9641
2_TCGA	TCGA-32-1977	Diagnosis	NA	0.53	0.8152	NA
2_TCGA	TCGA-32-1982	Diagnosis	NA	0.58	0.8513	NA
2_TCGA	TCGA-32-1986	Diagnosis	NA	0.53	0.7165	NA
2_TCGA	TCGA-32-2491	Diagnosis	NA	0.58	0.6607	NA
2_TCGA	TCGA-32-2494	Diagnosis	NA	0.59	0.8361	NA
2_TCGA	TCGA-32-2495	Diagnosis	NA	0.84	0.9824	0.9781
2_TCGA	TCGA-32-2616	Diagnosis	NA	0.82	0.8467	0.9315
2_TCGA	TCGA-32-2632	Diagnosis	NA	0.59	0.9811	0.9771
2_TCGA	TCGA-32-4210	Diagnosis	NA	0.77	0.9467	0.9467
2_TCGA	TCGA-32-4211	Diagnosis	NA	0.64	0.8895	0.9719
2_TCGA	TCGA-32-4719	Diagnosis	NA	0.7	0.8845	0.8337
2_TCGA	TCGA-32-5222	Diagnosis	NA	0.58	0.935	NA
2_TCGA	TCGA-41-3392	Diagnosis	NA	0.86	0.9072	0.9412
2_TCGA	TCGA-41-3393	Diagnosis	NA	0.67	0.8032	NA
2_TCGA	TCGA-41-4097	Diagnosis	NA	0.51	0.9525	NA
2_TCGA	TCGA-74-6575	Diagnosis	NA	0.64	0.8543	0.9472
2_TCGA	TCGA-74-6577	Diagnosis	NA	0.64	0.9805	0.9731
2_TCGA	TCGA-76-4928	Diagnosis	NA	0.42	0.8744	NA
2_TCGA	TCGA-76-4934	Diagnosis	NA	0.83	0.86	NA
2_TCGA	TCGA-76-4935	Diagnosis	NA	0.92	0.983	0.987
2_TCGA	TCGA-76-6192	Diagnosis	NA	0.53	0.8672	NA
2_TCGA	TCGA-76-6193	Diagnosis	NA	0.43	0.8356	NA
2_TCGA	TCGA-76-6283	Diagnosis	NA	0.91	0.8131	0.8245
2_TCGA	TCGA-76-6662	Diagnosis	NA	0.6	0.9218	NA
2_TCGA	TCGA-76-6663	Diagnosis	NA	0.58	0.8981	0.9677
3_INCB	R001	Recurrence	NA	0.96	0.9032	0.9032
3_INCB	R004	Diagnosis	NA	0.89	0.974	0.9714
3_INCB	R006	Recurrence	NA	0.89	0.6995	0.6685
3_INCB	R008	Recurrence	NA	0.72	0.9144	0.8448
3_INCB	R009	Diagnosis	NA	0.64	0.9305	0.8783
3_INCB	R013	Diagnosis	NA	0.95	0.7262	0.7211
3_INCB	R014	Diagnosis	NA	0.64	0.8617	0.8138
3_INCB	R015	Recurrence	NA	0.99	0.7008	0.7008
3_INCB	R018	Diagnosis	NA	0.99	0.9411	0.8553
3_SMC	R070	Diagnosis	NA	0.94	0.8767	0.8595
